# Supplementary material for: The Low-Temperature Photocurrent Spectrum of Monolayer MoSe2: Excitonic Features and Gate Voltage Dependence
Source: Nanomaterials (Basel). 2022 Jan 19;12(3):322. doi: 10.3390/nano12030322 (PMC8838275; doi:10.3390/nano12030322)
Supplement: Supplementary file 1 [file nanomaterials-12-00322-s001.zip]

Archive with 1 entries (1 files):
- nanomaterials-1548102-supplementary.pdf
